# Supplementary material for: Influence of Dietary Alpha-Tocopheryl Acetate (Vitamin E) and Animal Fat on the Chemical Composition, Fatty Acid Profile, Lipid Stability and Sensory Traits of Fresh and Stored Hamburgers from Rabbit Meat
Source: Animals (Basel). 2025 Jun 19;15(12):1804. doi: 10.3390/ani15121804 (PMC12189813; doi:10.3390/ani15121804)
Supplement: Supplementary file 1 [file animals-15-01804-s001.zip]

Archive with 1 entries (1 files):
- animals-3656105-supplementary.pdf
